# Supplementary material for: Bailout MitraClip therapy for deteriorated systolic anterior motion–related severe mitral regurgitation post-alcohol septal ablation: a case report
Source: Eur Heart J Case Rep. 2023 Nov 27;7(12):ytad599. doi: 10.1093/ehjcr/ytad599 (PMC10711538; doi:10.1093/ehjcr/ytad599)
Supplement: ytad599_Supplementary_Data [file ytad599_supplementary_data.zip]

Archive with 3 entries (3 files):
- 2023.06.07_Video3.mp4
- 2023.09.18_Video1.mp4
- 2023.06.07_Video2.mp4
